# Supplementary material for: Holimap: an accurate and efficient method for solving stochastic gene network dynamics
Source: Nat Commun. 2024 Aug 2;15:6557. doi: 10.1038/s41467-024-50716-z (PMC11297302; doi:10.1038/s41467-024-50716-z)
Supplement: Supplementary file 4 — Source Data [file 41467_2024_50716_MOESM4_ESM.xlsx]

## Sheet: Figure 2
Figure 2e
parameter	h	d	B	sigma_u	sigma_b
value	1	1	0.1	2	0.2
Figure 2f
parameter	h	d	B	rho_u	rho_b
value	2	1	0.1	5	200
Figure 2g
	slow gene switching			intermediate gene switching			fast gene switching
parameter	sigma_u	sigma_b		sigma_u	sigma_b		sigma_u	sigma_b
value	0.01	0.015		1	0.06		100	1.8
Figure 2h
parameter	d	B	rho_u	rho_b
value	1	0.1	50	200

## Sheet: Figure 3
Figure 3d
parameter	h_1, h_2	d_1, d_2	rho_u1	rho_b1	rho_u2	rho_b2	sigma_u1	sigma_u2
value	1	1	21	7	0	3	5	5
Figure 3e
parameter	h_1, h_2	d_1, d_2	rho_u1	rho_b1	rho_u2	rho_b2	sigma_u1	sigma_u2	sigma_b1	sigma_b2
value	1	1	21	7	0	3	5	5	1000	0.0004
Figure 3g
parameter	h_1, h_2	d_1, d_2	rho_u1	rho_b1	rho_u2	rho_b2	sigma_u1	sigma_u2
value	2	1	18	1	2	0	5	5
Figure 3h
parameter	h_1, h_2	d_1, d_2	rho_u1	rho_b1	rho_u2	rho_b2	sigma_u1	sigma_u2	sigma_b1	sigma_b2
value	2	1	18	1	2	0	5	5	1000	1.5

## Sheet: Figure 4
Figure 4c,d
parameter	h_1, h_2, h_3	d_1, d_2, d_3	rho_u1	rho_u2	rho_u3	rho_b1	rho_b2	rho_b3
value	3	1	81	81	81	5.4	0	0
parameter	sigma_u1	sigma_u2	sigma_u3	sigma_b1	sigma_b2	sigma_b3
value	1.1	1.1	1.1	0.04	0.04	4

## Sheet: Figure 6
Figure 6g,h
protein sequestration
parameter	h_1, h_2	d_1, d_2	alpha	rho_u1	rho_u2	rho_b1	rho_b2	sigma_u1	sigma_u2	sigma_b1	sigma_b2
value	1	1	0.3	13.5	0	81	81	0.8	0.8	0.024	0.033
protein phosphorylation
parameter	h	d	d_1	d_2	rho_u	rho_b	sigma_u	sigma_b
value	1	1	0.1	3	30	150	1	0.17
parameter	a_1, c_1	a_2, c_2	a_3, c_3	a_4, c_4	b_1	b_2	b_3	b_4	total number of each enzyme
value	1	0.1	1	0.1	0.1	1	0.1	1	100
mRNA degradation control
parameter	h	v	d	rho_u	rho_b	sigma_u	sigma_b	u	alpha	a, b	total enzyme number
value	1	1	0.2	105	21	2	2	3	0.2	1	100
microRNA-mRNA interactions
parameter	h_1, h_2	d_1, d_2	rho_u1	rho_u2	rho_b1	rho_b2	sigma_u1	sigma_u2	sigma_b1	sigma_b2
value	1	1	15	0	90	90	1	1	1	0.033
parameter	alpha	beta	a_1	a_2	b_1	b_2
value	0.1	0.001	2	0.5	2	0.5

## Sheet: Figure S3
Figure S3c
network in the left panel
parameter	d_1, d_2	rho_uu1	rho_bu1	rho_ub1	rho_bb1	rho_u2	rho_b2	K	L
value	1	28	7	7	7	20	0	100	0.1
parameter	lambda_u1	sigma_u1	lambda_u1'	sigma_u1'	lambda_b1	sigma_b1	lambda_b1'	sigma_b1'	sigma_u2	sigma_b2
value	0.9	0.9	100	100	lambda_u1/K	sigma_u1/L	lambda_u1'*L/M	sigma_u1'*K/M	1	7
	independent binding			positive cooperative binding			negative cooperative binding
parameter	M			M			M
value	KL			0.0001KL			10000KL
network in the right panel
parameter	d_1, d_2	rho_uu1	rho_bu1	rho_ub1	rho_bb1	rho_u2	rho_b2	K	L
value	1	7	28	7	7	20	0	0.1	0.1
parameter	lambda_u1	sigma_u1	lambda_u1'	sigma_u1'	lambda_b1	sigma_b1	lambda_b1'	sigma_b1'	sigma_u2	sigma_b2
value	10	10	100	100	lambda_u1/K	sigma_u1/L	lambda_u1'*L/M	sigma_u1'*K/M	1	7
	independent binding			positive cooperative binding			negative cooperative binding
parameter	M			M			M
value	KL			0.5KL			10KL
Figure S3d
parameter	d_1, d_2	rho_H	rho_L	max(rho_u2,rho_b2)	min(rho_u2,rho_b2)	K	L
value	1	10-50	0-10	2-10	0-2	0.01-100	0.01-100
	independent binding			positive cooperative binding			negative cooperative binding
parameter	M			M			M
value	KL			0.001KL-KL			KL-1000KL
parameter	lambda_u1	sigma_u1	lambda_u1'	sigma_u1'	sigma_u2	sigma_b2
value	0.1-10	0.1-10	0.1-10	0.1-10	0.1-10	0.1-10
parameter	lambda_b1	sigma_b1	lambda_b1'	sigma_b1'
value	lambda_u1/K	sigma_u1/L	lambda_u1'*L/M	sigma_u1'*K/M
